# Supplementary material for: A new Muricea species (Cnidaria, Anthozoa, Octocorallia) from the eastern tropical Pacific
Source: Zookeys. 2016 Nov 7;(629):1–10. doi: 10.3897/zookeys.629.10828 (PMC5126536; doi:10.3897/zookeys.629.10828)
Supplement: XML Treatment for Muricea [file zookeys.629.10828-treatment1.xml]

<!DOCTYPE tp:taxon-treatment
  PUBLIC "-//TaxonX//DTD Taxonomic Treatment Publishing DTD v0 20100105//EN" "tax-treatment-NSO.dtd">
<tp:taxon-treatment xmlns:tp="http://www.plazi.org/taxpub"><tp:treatment-meta><kwd-group><label>Taxon classification</label><kwd><named-content content-type="kingdom">Animalia</named-content></kwd><kwd><named-content content-type="order">Alcyonacea</named-content></kwd><kwd><named-content content-type="family">Plexauridae</named-content></kwd></kwd-group><mixed-citation publication-type="journal"><person-group><name><surname>Breedy</surname><given-names>Odalisca</given-names></name><name><surname>Guzman</surname><given-names>Hector M.</given-names></name></person-group><article-title>A new <italic><tp:taxon-name><tp:taxon-name-part taxon-name-part-type="genus">Muricea</tp:taxon-name-part></tp:taxon-name></italic> species (<tp:taxon-name><tp:taxon-name-part taxon-name-part-type="phylum">Cnidaria</tp:taxon-name-part></tp:taxon-name>, <tp:taxon-name><tp:taxon-name-part taxon-name-part-type="class">Anthozoa</tp:taxon-name-part></tp:taxon-name>, <tp:taxon-name><tp:taxon-name-part taxon-name-part-type="subclass">Octocorallia</tp:taxon-name-part></tp:taxon-name>) from the eastern tropical Pacific</article-title><source>Zookeys</source><day>7</day><month>11</month><year>2016</year><volume>2016</volume><issue>629</issue><fpage>1</fpage><lpage>10</lpage><pub-id pub-id-type="doi">10.3897/zookeys.629.10828</pub-id></mixed-citation></tp:treatment-meta><tp:nomenclature><label>Genus</label><tp:taxon-name>
              <tp:taxon-name-part taxon-name-part-type="genus">Muricea</tp:taxon-name-part>
            </tp:taxon-name><tp:taxon-authority>Lamouroux, 1821</tp:taxon-authority><tp:nomenclature-citation-list><tp:nomenclature-citation><tp:taxon-name>
                  <tp:taxon-name-part taxon-name-part-type="genus">Muricea</tp:taxon-name-part>
                </tp:taxon-name><comment>Lamouroux, (pars.) 1821: 36; Blainville (pars) <xref rid="B8" ref-type="bibr">1834</xref>: 509; Ehrenberg (pars.) <xref rid="B16" ref-type="bibr">1834</xref>: 134; <xref ref-type="bibr" rid="B14">Dana 1846</xref>: 673; <xref ref-type="bibr" rid="B28">Milne Edwards and Haime 1857</xref>: 142; <xref ref-type="bibr" rid="B23">Kölliker 1865</xref>: 135; <xref ref-type="bibr" rid="B35">Verrill 1868</xref>: 411; <xref ref-type="bibr" rid="B36">Verrill 1869</xref>: 418–419, 450; <xref ref-type="bibr" rid="B31">Studer 1887</xref>: 58; <xref ref-type="bibr" rid="B37">Wright and Studer 1889</xref>: 93; <xref ref-type="bibr" rid="B17">Gorzawsky 1908</xref>: 8; <xref ref-type="bibr" rid="B29">Nutting 1910</xref>: 9; <xref ref-type="bibr" rid="B24">Kükenthal 1919</xref>: 835; 1924: 141; <xref ref-type="bibr" rid="B30">Riess 1929</xref>: 383–384; <xref ref-type="bibr" rid="B1">Aurivillius 1931</xref>: 102–104; <xref ref-type="bibr" rid="B15">Deichmann 1936</xref>: 99; <xref ref-type="bibr" rid="B2">Bayer 1956</xref>: F210; <xref rid="B3" ref-type="bibr">1959</xref>: 12; <xref rid="B4" ref-type="bibr">1961</xref>: 179–180; <xref rid="B5" ref-type="bibr">1981</xref>: 930 (in key); <xref rid="B6" ref-type="bibr">1994</xref>: 23–24; <xref ref-type="bibr" rid="B32">Tixier-Durivault 1970</xref>: 154; <xref ref-type="bibr" rid="B21">Harden 1979</xref>: 140; <xref ref-type="bibr" rid="B20">Hardee and Wicksten 1996</xref>: 127–128; <xref ref-type="bibr" rid="B27">Marques and Castro 1995</xref>: 162; <xref ref-type="bibr" rid="B13">Castro et al. 2010</xref>: 779; <xref ref-type="bibr" rid="B11">Breedy and Guzman 2015</xref>: 6–7; <xref rid="B12" ref-type="bibr">2016</xref>: 7–9.</comment></tp:nomenclature-citation><tp:nomenclature-citation><tp:taxon-name>
                  <tp:taxon-name-part taxon-name-part-type="genus">Eumuricea</tp:taxon-name-part>
                </tp:taxon-name><comment>(pars.) Verrill, 1869: 449; <xref ref-type="bibr" rid="B30">Riess 1929</xref>: 397; <xref ref-type="bibr" rid="B11">Breedy and Guzman 2015</xref>: 6–7.</comment></tp:nomenclature-citation></tp:nomenclature-citation-list></tp:nomenclature><tp:treatment-sec sec-type="type species" id="SECID0EQQAE"><title>Type species.</title><p>
              <italic><tp:taxon-name><tp:taxon-name-part taxon-name-part-type="genus">Muricea</tp:taxon-name-part> <tp:taxon-name-part taxon-name-part-type="species">spicifera</tp:taxon-name-part></tp:taxon-name></italic> Lamouroux, 1821, by subsequent designation (<xref ref-type="bibr" rid="B28">Milne Edwards and Haime 1857</xref>.)</p></tp:treatment-sec><tp:treatment-sec sec-type="Genus diagnosis" id="SECID0EERAE"><title>Genus diagnosis</title><p>(based on <xref ref-type="bibr" rid="B12">Breedy and Guzman 2016</xref>). Colonies planar or multiplanar, bushy, arborescent, laterally branched, pinnately branched, dichotomous or with long flexible branches, with some occasional branch anastomosis. Branches and branchlets upward bending almost parallel, and with about the same thickness all along, frequently with slightly enlarged tips. Coenenchyme moderately to very thick (compared to other plexaurids) with a circle of longitudinal canals surrounding the axis and dividing the coenenchyme into a thin inner layer or axial sheath, and a thicker outer layer. The outer and inner layer of coenenchyme indiscriminate, almost blended in species with thinner branches. In some species with a thin coenenchyme polyps fully retractile within prominent calyces longitudinally and closely placed all around branches and branchlets, or spaced in loose spirals around branches and branchlets. Calyces prominent, shelf-like or tubular, with prickly projecting spindles, longitudinally arranged. Base of anthocodia without sclerites or with flat rods arranged in weakly differentiated collaret and points below tentacles, or just transversely set along the neck zone of polyp. Sclerites of outer coenenchyme and of calyx mostly long, unilateral <!--PageBreak-->spinous spindles, often massive, sculptured on inner surface by crowded complex tubercles and on outer surface by simple spines or prickles, and in some species with a few more or less prominent coarse, prickly projections. Spindles with laterally placed spinous or leaf-like processes are the dominant type in some species. Axial sheath composed of capstans, spindles, or oval forms, and undeveloped sclerites. Sclerite colours are white, various hues of yellow, amber, orange, purple and red. Anthocodials with lower hues.</p></tp:treatment-sec><ref-list><ref id="B8"><mixed-citation xmlns:xlink="http://www.w3.org/1999/xlink" xlink:type="simple">
          <person-group><name name-style="western"><surname>Blainville</surname><given-names>HMD de</given-names></name></person-group> (<year>1834</year>) <source>Manuel d’Actinologie ou de Zoophytologie.</source> <publisher-name>FG Levrault</publisher-name>, <publisher-loc>Paris</publisher-loc>, <size units="page">694 pp</size>.</mixed-citation></ref><ref id="B16"><mixed-citation xmlns:xlink="http://www.w3.org/1999/xlink" xlink:type="simple">
          <person-group><name name-style="western"><surname>Ehrenberg</surname><given-names>CG</given-names></name></person-group> (<year>1834</year>) <article-title>Beitrage zur physiologischen Kenntniss der Corallenthiere im allgemeinen, und besonders des rothen Meeres, nebst einem Versuche zur physiologischen Systematik derselben.</article-title> <source>Abhandlungen der Königlichen preussischen Akademie der Wissenschaften zu Berlin. Aus dem Jahre 1832. Erster Theil</source>, <size units="page">380 pp</size>.</mixed-citation></ref><ref id="B14"><mixed-citation xmlns:xlink="http://www.w3.org/1999/xlink" xlink:type="simple">
          <person-group><name name-style="western"><surname>Dana</surname><given-names>JD</given-names></name></person-group> (<year>1846</year>) <source>Zoophytes. United States Exploring Expedition during the years 1838, 1839, 1840, 1841, 1842, under the command of Charles Wilkes, U.S.N.</source> <volume>Vol. 7</volume>. <publisher-name>Lea and Blanchard</publisher-name>, <publisher-loc>Philadelphia</publisher-loc>, <size units="page">740 pp</size>.</mixed-citation></ref><ref id="B28"><mixed-citation xmlns:xlink="http://www.w3.org/1999/xlink" xlink:type="simple">
          <person-group><name name-style="western"><surname>Milne Edwards</surname><given-names>H</given-names></name><name name-style="western"><surname>Haime</surname><given-names>J</given-names></name></person-group> (<year>1857</year>) <source>Histoire naturelle des coralliaires ou polypes proprement dits</source>, <volume>Vol. 1</volume>. <publisher-name>à la Libraire Encyclopédique de Roret</publisher-name>, <publisher-loc>Paris</publisher-loc>, <size units="page">326 pp</size>.</mixed-citation></ref><ref id="B23"><mixed-citation xmlns:xlink="http://www.w3.org/1999/xlink" xlink:type="simple">
          <person-group><name name-style="western"><surname>Kölliker</surname><given-names>RA von</given-names></name></person-group> (<year>1865</year>) <source>Icones histiologicae oder Atlas der vergleichenden Gewebelehre. Zweite Abtheilung. Der feinere Bau der hoheren Thiere. Erstes Heft. Die Bindesubstanz der Coelenteraten.</source> <publisher-name>Verlag von Wilhelm Engelmann</publisher-name>, <publisher-loc>Leipzig</publisher-loc>, <size units="page">181 pp</size>.</mixed-citation></ref><ref id="B35"><mixed-citation xmlns:xlink="http://www.w3.org/1999/xlink" xlink:type="simple">
          <person-group><name name-style="western"><surname>Verrill</surname><given-names>AE</given-names></name></person-group> (<year>1868</year>) <article-title>Critical remarks on halcyonoid polyps in the museum of Yale College, with descriptions of new genera.</article-title> <source>American Journal of Science and Arts</source> <volume>45</volume>: <fpage>411</fpage>–<lpage>415</lpage>.</mixed-citation></ref><ref id="B36"><mixed-citation xmlns:xlink="http://www.w3.org/1999/xlink" xlink:type="simple">
          <person-group><name name-style="western"><surname>Verrill</surname><given-names>AE</given-names></name></person-group> (<year>1869</year>) <article-title>Notes on <tp:taxon-name><tp:taxon-name-part taxon-name-part-type="subkingdom">Radiata</tp:taxon-name-part></tp:taxon-name> in the Museum of Yale College, Number 6: Review of the corals and polyps of the West Coast of America.</article-title> <source>Transactions of the Connecticut Academy of Arts and Sciences (Second Edition)</source> <volume>1</volume>: <fpage>418</fpage>–<lpage>518</lpage>.</mixed-citation></ref><ref id="B31"><mixed-citation xmlns:xlink="http://www.w3.org/1999/xlink" xlink:type="simple">
          <person-group><name name-style="western"><surname>Studer</surname><given-names>T</given-names></name></person-group> (<year>1887</year>) <article-title>Versuch eines Systemes der <tp:taxon-name><tp:taxon-name-part taxon-name-part-type="subclass">Alcyonaria</tp:taxon-name-part></tp:taxon-name>.</article-title> <source>Archiv für Naturgeschichte</source> <volume>53</volume>(<issue>1</issue>): <fpage>1</fpage>–<lpage>74</lpage>.</mixed-citation></ref><ref id="B37"><mixed-citation xmlns:xlink="http://www.w3.org/1999/xlink" xlink:type="simple">
          <person-group><name name-style="western"><surname>Wright</surname><given-names>EP</given-names></name><name name-style="western"><surname>Studer</surname><given-names>T</given-names></name></person-group> (<year>1889</year>) <article-title>Report of the <tp:taxon-name><tp:taxon-name-part taxon-name-part-type="subclass">Alcyonaria</tp:taxon-name-part></tp:taxon-name> collected by H.M.S. “Challenger” during the years 1873-91876.</article-title> <source>Challenger Reports: Zoology</source> <volume>31</volume>(<issue>64</issue>): <fpage>1</fpage>–<lpage>314</lpage>.</mixed-citation></ref><ref id="B17"><mixed-citation xmlns:xlink="http://www.w3.org/1999/xlink" xlink:type="simple">
          <person-group><name name-style="western"><surname>Gorzawsky</surname><given-names>H</given-names></name></person-group> (<year>1908</year>) <source>Die Gorgonaceenfamilien der Primnoiden und Muriceiden</source>. Inaugural-Dissertation zur Erlangung der philosophischen Doktorwurde der hohen philosophischen <publisher-name>Fakultat der Kongelige Universität Breslau, Buchdruckerei H. Fleischmann</publisher-name>, <publisher-loc>Breslau</publisher-loc>.</mixed-citation></ref><ref id="B29"><mixed-citation xmlns:xlink="http://www.w3.org/1999/xlink" xlink:type="simple">
          <person-group><name name-style="western"><surname>Nutting</surname><given-names>CC</given-names></name></person-group> (<year>1910</year>) <source>The <tp:taxon-name><tp:taxon-name-part taxon-name-part-type="order">Gorgonacea</tp:taxon-name-part></tp:taxon-name> of the Siboga Expedition</source>. <volume>III</volume>. <source>The <tp:taxon-name><tp:taxon-name-part taxon-name-part-type="family">Muriceidae</tp:taxon-name-part></tp:taxon-name> Siboga Expedition Monograph</source>, <volume>13b</volume>, <size units="page">108 pp</size>.</mixed-citation></ref><ref id="B24"><mixed-citation xmlns:xlink="http://www.w3.org/1999/xlink" xlink:type="simple">
          <person-group><name name-style="western"><surname>Kükenthal</surname><given-names>W</given-names></name></person-group> (<year>1919</year>) <chapter-title><tp:taxon-name><tp:taxon-name-part taxon-name-part-type="suborder">Gorgonaria</tp:taxon-name-part></tp:taxon-name>.</chapter-title> <source>Wissenschaftliche Ergebnisse der deutsche Tiefsee-Expeditionen “<italic><tp:taxon-name><tp:taxon-name-part taxon-name-part-type="genus">Valdivia</tp:taxon-name-part></tp:taxon-name></italic>” 1898–99</source> <volume>13</volume>(<issue>2</issue>): <fpage>1</fpage>–<lpage>946</lpage>.</mixed-citation></ref><ref id="B30"><mixed-citation xmlns:xlink="http://www.w3.org/1999/xlink" xlink:type="simple">
          <person-group><name name-style="western"><surname>Riess</surname><given-names>M</given-names></name></person-group> (<year>1929</year>) <article-title>Die Gorgonarien Westindiens. Kapitel 8. Die Familie <tp:taxon-name><tp:taxon-name-part taxon-name-part-type="family">Muriceidae</tp:taxon-name-part></tp:taxon-name>.</article-title> <source>Zoologische Jahrbuecher Systematik Supplement</source> <volume>16</volume>(<issue>2</issue>): <fpage>377</fpage>–<lpage>420</lpage>.</mixed-citation></ref><ref id="B1"><mixed-citation xmlns:xlink="http://www.w3.org/1999/xlink" xlink:type="simple">
          <person-group><name name-style="western"><surname>Aurivillius</surname><given-names>M</given-names></name></person-group> (<year>1931</year>) <article-title>The gorgonians from Dr. Sixten Bock’s expedition to Japan and the Bonin Islands, 1914.</article-title> <source>Kungliga Svenska Vetenskapsakademiens Handlingar</source> (<series>ser. 3</series>) <volume>9</volume>: <fpage>1</fpage>–<lpage>337</lpage>.</mixed-citation></ref><ref id="B15"><mixed-citation xmlns:xlink="http://www.w3.org/1999/xlink" xlink:type="simple">
          <person-group><name name-style="western"><surname>Deichmann</surname><given-names>E</given-names></name></person-group> (<year>1936</year>) <source>The <tp:taxon-name><tp:taxon-name-part taxon-name-part-type="subclass">Alcyonaria</tp:taxon-name-part></tp:taxon-name> of the western part of the Atlantic Ocean. Memoirs of the Museum of Comparative Zoology at Harvard College</source>, <volume>Vol. LIII</volume>. <publisher-loc>Cambridge</publisher-loc>, <publisher-loc>Massachsetts</publisher-loc>, <size units="page">317 pp</size>.</mixed-citation></ref><ref id="B2"><mixed-citation xmlns:xlink="http://www.w3.org/1999/xlink" xlink:type="simple">
          <person-group><name name-style="western"><surname>Bayer</surname><given-names>FM</given-names></name></person-group> (<year>1956</year>) <article-title><tp:taxon-name><tp:taxon-name-part taxon-name-part-type="subclass">Octocorallia</tp:taxon-name-part></tp:taxon-name>, Part F. <tp:taxon-name><tp:taxon-name-part taxon-name-part-type="phylum">Coelenterata</tp:taxon-name-part></tp:taxon-name>.</article-title> In: <person-group><name name-style="western"><surname>Moore</surname><given-names>RC</given-names></name></person-group> (<role>Ed.</role>) <issue-title>Treatise on Invertebrate Paleontology.</issue-title> <source>Geological Society of America and University of Kansas Press, Lawrence-Kansas</source>, <fpage>166</fpage>–<lpage>231</lpage>.</mixed-citation></ref><ref id="B3"><mixed-citation xmlns:xlink="http://www.w3.org/1999/xlink" xlink:type="simple">
          <person-group><name name-style="western"><surname>Bayer</surname><given-names>FM</given-names></name></person-group> (<year>1959</year>) <article-title>Octocorals from Surinam and the adjacent coasts of South America.</article-title> <source>Studies on the Fauna of Suriname and Other Guyanas</source> <volume>6</volume>: <fpage>1</fpage>–<lpage>43</lpage>.</mixed-citation></ref><ref id="B4"><mixed-citation xmlns:xlink="http://www.w3.org/1999/xlink" xlink:type="simple">
          <person-group><name name-style="western"><surname>Bayer</surname><given-names>FM</given-names></name></person-group> (<year>1961</year>) <article-title>The shallow-water <tp:taxon-name><tp:taxon-name-part taxon-name-part-type="subclass">Octocorallia</tp:taxon-name-part></tp:taxon-name> of the West Indian Region – A manual for marine biologists.</article-title> In: <person-group><name name-style="western"><surname>Hummelinck</surname><given-names>W</given-names></name></person-group> (<role>Ed.</role>) <source>Studies on the Fauna of Curacao and other Caribbean Islands</source> <volume>12</volume>(<issue>55</issue>): <fpage>1</fpage>–<lpage>373</lpage>.</mixed-citation></ref><ref id="B5"><mixed-citation xmlns:xlink="http://www.w3.org/1999/xlink" xlink:type="simple">
          <person-group><name name-style="western"><surname>Bayer</surname><given-names>FM</given-names></name></person-group> (<year>1981</year>) <article-title>Key to the genera of <tp:taxon-name><tp:taxon-name-part taxon-name-part-type="subclass">Octocorallia</tp:taxon-name-part></tp:taxon-name> exclusive of <tp:taxon-name><tp:taxon-name-part taxon-name-part-type="order">Pennatulacea</tp:taxon-name-part></tp:taxon-name> (<tp:taxon-name><tp:taxon-name-part taxon-name-part-type="phylum">Coelenterata</tp:taxon-name-part></tp:taxon-name>: <tp:taxon-name><tp:taxon-name-part taxon-name-part-type="class">Anthozoa</tp:taxon-name-part></tp:taxon-name>) with diagnoses of new taxa.</article-title> <source>Proceedings of the Biological Society of Washington</source> <volume>94</volume>(<issue>3</issue>): <fpage>902</fpage>–<lpage>947</lpage>.</mixed-citation></ref><ref id="B6"><mixed-citation xmlns:xlink="http://www.w3.org/1999/xlink" xlink:type="simple">
          <person-group><name name-style="western"><surname>Bayer</surname><given-names>FM</given-names></name></person-group> (<year>1994</year>) <article-title>A new species of the gorgonacean genus <italic><tp:taxon-name><tp:taxon-name-part taxon-name-part-type="genus">Muricea</tp:taxon-name-part></tp:taxon-name></italic> (<tp:taxon-name><tp:taxon-name-part taxon-name-part-type="phylum">Coelenterata</tp:taxon-name-part></tp:taxon-name>: <tp:taxon-name><tp:taxon-name-part taxon-name-part-type="subclass">Octocorallia</tp:taxon-name-part></tp:taxon-name>) from the Caribbean Sea.</article-title> <source>Precious Corals and Octocoral Research</source> <volume>3</volume>: <fpage>23</fpage>–<lpage>27</lpage>.</mixed-citation></ref><ref id="B32"><mixed-citation xmlns:xlink="http://www.w3.org/1999/xlink" xlink:type="simple">
          <person-group><name name-style="western"><surname>Tixier-Durivault</surname><given-names>A</given-names></name></person-group> (<year>1970</year>) <article-title>Octocoralliaires. Campagne de la “<italic>Calypso</italic>” au large des côtes atlantiques de l’Amérique du Sud (1961–1962).</article-title> <source>Annales de l’Institut Oceanographique</source> <volume>47</volume>: <fpage>145</fpage>–<lpage>169</lpage>.</mixed-citation></ref><ref id="B21"><mixed-citation xmlns:xlink="http://www.w3.org/1999/xlink" xlink:type="simple">
          <person-group><name name-style="western"><surname>Harden</surname><given-names>DG</given-names></name></person-group> (<year>1979</year>) <source>Intuitive and Numerical Classification of East Pacific <tp:taxon-name><tp:taxon-name-part taxon-name-part-type="order">Gorgonacea</tp:taxon-name-part></tp:taxon-name> (<tp:taxon-name><tp:taxon-name-part taxon-name-part-type="subclass">Octocorallia</tp:taxon-name-part></tp:taxon-name>)</source>. <comment>PhD Thesis</comment>, <publisher-name>Illinois State University</publisher-name>, <publisher-loc>Illinois</publisher-loc>.</mixed-citation></ref><ref id="B20"><mixed-citation xmlns:xlink="http://www.w3.org/1999/xlink" xlink:type="simple">
          <person-group><name name-style="western"><surname>Hardee</surname><given-names>M</given-names></name><name name-style="western"><surname>Wicksten</surname><given-names>MK</given-names></name></person-group> (<year>1996</year>) <article-title>Redescription and taxonomic comparison of three eastern Pacific species of <italic><tp:taxon-name><tp:taxon-name-part taxon-name-part-type="genus">Muricea</tp:taxon-name-part></tp:taxon-name></italic> (<tp:taxon-name><tp:taxon-name-part taxon-name-part-type="phylum">Cnidaria</tp:taxon-name-part></tp:taxon-name>: <tp:taxon-name><tp:taxon-name-part taxon-name-part-type="class">Anthozoa</tp:taxon-name-part></tp:taxon-name>).</article-title> <source>Bulletin of the Southern California Academy of Sciences</source> <volume>95</volume>(<issue>3</issue>): <fpage>127</fpage>–<lpage>140</lpage>.</mixed-citation></ref><ref id="B27"><mixed-citation xmlns:xlink="http://www.w3.org/1999/xlink" xlink:type="simple">
          <person-group><name name-style="western"><surname>Marques</surname><given-names>ACSJ</given-names></name><name name-style="western"><surname>Castro</surname><given-names>CB</given-names></name></person-group> (<year>1995</year>) <article-title><italic><tp:taxon-name><tp:taxon-name-part taxon-name-part-type="genus">Muricea</tp:taxon-name-part></tp:taxon-name></italic> (<tp:taxon-name><tp:taxon-name-part taxon-name-part-type="phylum">Cnidaria</tp:taxon-name-part></tp:taxon-name>, <tp:taxon-name><tp:taxon-name-part taxon-name-part-type="subclass">Octocorallia</tp:taxon-name-part></tp:taxon-name>) from Brazil, with description of a new species.</article-title> <source>Bulletin of Marine Science</source> <volume>567</volume>(<issue>1</issue>): <fpage>161</fpage>–<lpage>172</lpage>.</mixed-citation></ref><ref id="B13"><mixed-citation xmlns:xlink="http://www.w3.org/1999/xlink" xlink:type="simple">
          <person-group><name name-style="western"><surname>Castro</surname><given-names>CB</given-names></name><name name-style="western"><surname>Medeiros</surname><given-names>MS</given-names></name><name name-style="western"><surname>Loyola</surname><given-names>LL</given-names></name></person-group> (<year>2010</year>) <article-title><tp:taxon-name><tp:taxon-name-part taxon-name-part-type="subclass">Octocorallia</tp:taxon-name-part></tp:taxon-name> (<tp:taxon-name><tp:taxon-name-part taxon-name-part-type="phylum">Cnidaria</tp:taxon-name-part></tp:taxon-name>: <tp:taxon-name><tp:taxon-name-part taxon-name-part-type="class">Anthozoa</tp:taxon-name-part></tp:taxon-name>) from Brazilian reefs.</article-title> <source>Journal of Natural History</source> <volume>44</volume>: <fpage>763</fpage>–<lpage>827</lpage>. doi: <ext-link xlink:type="simple" ext-link-type="doi" xlink:href="10.1080/00222930903441160">10.1080/00222930903441160</ext-link></mixed-citation></ref><ref id="B11"><mixed-citation xmlns:xlink="http://www.w3.org/1999/xlink" xlink:type="simple">
          <person-group><name name-style="western"><surname>Breedy</surname><given-names>O</given-names></name><name name-style="western"><surname>Guzman</surname><given-names>HM</given-names></name></person-group> (<year>2015</year>) <article-title>A revision of the genus <italic><tp:taxon-name><tp:taxon-name-part taxon-name-part-type="genus">Muricea</tp:taxon-name-part></tp:taxon-name></italic> Lamouroux, 1821 (<tp:taxon-name><tp:taxon-name-part taxon-name-part-type="class">Anthozoa</tp:taxon-name-part></tp:taxon-name>, <tp:taxon-name><tp:taxon-name-part taxon-name-part-type="subclass">Octocorallia</tp:taxon-name-part></tp:taxon-name>) in the eastern Pacific. Part I: <italic><tp:taxon-name><tp:taxon-name-part taxon-name-part-type="genus">Eumuricea</tp:taxon-name-part></tp:taxon-name></italic> Verrill, 1869 revisited.</article-title> <source>ZooKeys</source> <volume>537</volume>: <fpage>1</fpage>–<lpage>32</lpage>. doi: <ext-link xlink:type="simple" ext-link-type="doi" xlink:href="10.3897/zookeys.537.6025">10.3897/zookeys.537.6025</ext-link></mixed-citation></ref><ref id="B12"><mixed-citation xmlns:xlink="http://www.w3.org/1999/xlink" xlink:type="simple">
          <person-group><name name-style="western"><surname>Breedy</surname><given-names>O</given-names></name><name name-style="western"><surname>Guzman</surname><given-names>HM</given-names></name></person-group> (<year>2016</year>) <article-title>A revision of the genus <italic><tp:taxon-name><tp:taxon-name-part taxon-name-part-type="genus">Muricea</tp:taxon-name-part></tp:taxon-name></italic> Lamouroux, 1821 (<tp:taxon-name><tp:taxon-name-part taxon-name-part-type="class">Anthozoa</tp:taxon-name-part></tp:taxon-name>, <tp:taxon-name><tp:taxon-name-part taxon-name-part-type="subclass">Octocorallia</tp:taxon-name-part></tp:taxon-name>) in the eastern Pacific. Part II.</article-title> <source>ZooKeys</source> <volume>581</volume>: <fpage>1</fpage>–<lpage>69</lpage>. doi: <ext-link xlink:type="simple" ext-link-type="doi" xlink:href="10.3897/zookeys.581.7910">10.3897/zookeys.581.7910</ext-link></mixed-citation></ref></ref-list></tp:taxon-treatment>
