# Supplementary material for: A new Muricea species (Cnidaria, Anthozoa, Octocorallia) from the eastern tropical Pacific
Source: Zookeys. 2016 Nov 7;(629):1–10. doi: 10.3897/zookeys.629.10828 (PMC5126536; doi:10.3897/zookeys.629.10828)
Supplement: XML Treatment for Muricea subtilis [file zookeys.629.10828-treatment2.xml]

<!DOCTYPE tp:taxon-treatment
  PUBLIC "-//TaxonX//DTD Taxonomic Treatment Publishing DTD v0 20100105//EN" "tax-treatment-NSO.dtd">
<tp:taxon-treatment xmlns:tp="http://www.plazi.org/taxpub"><tp:treatment-meta><kwd-group><label>Taxon classification</label><kwd><named-content content-type="kingdom">Animalia</named-content></kwd><kwd><named-content content-type="order">Alcyonacea</named-content></kwd><kwd><named-content content-type="family">Plexauridae</named-content></kwd></kwd-group><mixed-citation publication-type="journal"><person-group><name><surname>Breedy</surname><given-names>Odalisca</given-names></name><name><surname>Guzman</surname><given-names>Hector M.</given-names></name></person-group><article-title>A new <italic><tp:taxon-name><tp:taxon-name-part taxon-name-part-type="genus">Muricea</tp:taxon-name-part></tp:taxon-name></italic> species (<tp:taxon-name><tp:taxon-name-part taxon-name-part-type="phylum">Cnidaria</tp:taxon-name-part></tp:taxon-name>, <tp:taxon-name><tp:taxon-name-part taxon-name-part-type="class">Anthozoa</tp:taxon-name-part></tp:taxon-name>, <tp:taxon-name><tp:taxon-name-part taxon-name-part-type="subclass">Octocorallia</tp:taxon-name-part></tp:taxon-name>) from the eastern tropical Pacific</article-title><source>Zookeys</source><day>7</day><month>11</month><year>2016</year><volume>2016</volume><issue>629</issue><fpage>1</fpage><lpage>10</lpage><pub-id pub-id-type="doi">10.3897/zookeys.629.10828</pub-id></mixed-citation></tp:treatment-meta><tp:nomenclature><tp:taxon-name>
              <tp:taxon-name-part taxon-name-part-type="genus">Muricea</tp:taxon-name-part>
              <tp:taxon-name-part taxon-name-part-type="species">subtilis</tp:taxon-name-part>
              <object-id xmlns:xlink="http://www.w3.org/1999/xlink" content-type="zoobank" xlink:type="simple">http://zoobank.org/23F8B95D-10AB-4AC2-A4FC-EF1326AD0765</object-id>
            </tp:taxon-name><tp:taxon-status xmlns:xlink="http://www.w3.org/1999/xlink" xlink:type="simple">sp. n.</tp:taxon-status><xref ref-type="fig" rid="F1">Figures 1</xref><xref ref-type="fig" rid="F2">, 2</xref><xref ref-type="fig" rid="F3">, 3</xref></tp:nomenclature><tp:treatment-sec sec-type="material" id="SECID0EATAE"><title>Material.</title><p>Holotype: <named-content xmlns:xlink="http://www.w3.org/1999/xlink" content-type="dwc:institutional_code" xlink:type="simple">UCR</named-content> 2322 (URR 46), ethanol preserved, off Esterillos, Puntarenas, Central Pacific, Costa Rica, <named-content xmlns:xlink="http://www.w3.org/1999/xlink" content-type="dwc:verbatimCoordinates" xlink:type="simple"><named-content content-type="geo-json" specific-use="{&#34;type&#34;:&#34;Point&#34;,&#34;coordinates&#34;:[-84.504000,9.349000]}" id="NCID0ENTAE" xlink:type="simple">09°20.940'N, 84°30.240'W</named-content></named-content>–<named-content xmlns:xlink="http://www.w3.org/1999/xlink" content-type="dwc:verbatimCoordinates" xlink:type="simple"><named-content content-type="geo-json" specific-use="{&#34;type&#34;:&#34;Point&#34;,&#34;coordinates&#34;:[-84.500717,9.354033]}" id="NCID0EVTAE" xlink:type="simple">09°21.242'N, 84°30.043'W</named-content></named-content>, 51.7–53 m, R. Vargas, R/V Urraca, 17 July 2016. <named-content xmlns:xlink="http://www.w3.org/1999/xlink" content-type="dwc:institutional_code" xlink:type="simple">UCR</named-content> 2322A, fragment for molecular analysis in progress.</p><p>Paratypes: <abbrev xmlns:xlink="http://www.w3.org/1999/xlink" content-type="institution" xlink:title="Museo de Zoología, Universidad de Costa Rica" id="ABBRID0EAUAE" xlink:type="simple">MZUCR</abbrev>-OCT 0082 (URR 44), ethanol preserved, off Punta Mala, Puntarenas, <named-content xmlns:xlink="http://www.w3.org/1999/xlink" content-type="dwc:verbatimCoordinates" xlink:type="simple"><named-content content-type="geo-json" specific-use="{&#34;type&#34;:&#34;Point&#34;,&#34;coordinates&#34;:[-84.536767,9.368083]}" id="NCID0EHUAE" xlink:type="simple">09°22.085'N, 84°32.206'W</named-content></named-content>–<named-content xmlns:xlink="http://www.w3.org/1999/xlink" content-type="dwc:verbatimCoordinates" xlink:type="simple"><named-content content-type="geo-json" specific-use="{&#34;type&#34;:&#34;Point&#34;,&#34;coordinates&#34;:[-84.533950,9.371333]}" id="NCID0EPUAE" xlink:type="simple">09°22.280'N, 84°32.037'W</named-content></named-content>, 44.2–44 m, R. Vargas, 17 July 2005; <abbrev xmlns:xlink="http://www.w3.org/1999/xlink" content-type="institution" xlink:title="Museo de Zoología, Universidad de Costa Rica" id="ABBRID0EUUAE" xlink:type="simple">MZUCR</abbrev>-OCT 0125 (URR 26–53), dry, off Carrillo Beach, Nicoya, Guanacaste, <named-content xmlns:xlink="http://www.w3.org/1999/xlink" content-type="dwc:verbatimCoordinates" xlink:type="simple"><named-content content-type="geo-json" specific-use="{&#34;type&#34;:&#34;Point&#34;,&#34;coordinates&#34;:[-85.489500,9.854400]}" id="NCID0E2UAE" xlink:type="simple">09°51.264'N, 85°29.37'W</named-content></named-content>–<named-content xmlns:xlink="http://www.w3.org/1999/xlink" content-type="dwc:verbatimCoordinates" xlink:type="simple"><named-content content-type="geo-json" specific-use="{&#34;type&#34;:&#34;Point&#34;,&#34;coordinates&#34;:[-85.489500,9.845450]}" id="NCID0EDVAE" xlink:type="simple">09°50.727'N, 85°29.37'W</named-content></named-content>, 39–40 m, R. Vargas, R/V Urraca, 16 July 2005; <abbrev xmlns:xlink="http://www.w3.org/1999/xlink" content-type="institution" xlink:title="Museo de Zoología, Universidad de Costa Rica" id="ABBRID0EIVAE" xlink:type="simple">MZUCR</abbrev> 0126 (TWL 27–36), dry, off Carrillo Beach, <named-content xmlns:xlink="http://www.w3.org/1999/xlink" content-type="dwc:verbatimCoordinates" xlink:type="simple"><named-content content-type="geo-json" specific-use="{&#34;type&#34;:&#34;Point&#34;,&#34;coordinates&#34;:[-85.491267,9.833550]}" id="NCID0EPVAE" xlink:type="simple">09°50.013'N, 85°29.476'W</named-content></named-content>–<named-content xmlns:xlink="http://www.w3.org/1999/xlink" content-type="dwc:verbatimCoordinates" xlink:type="simple"><named-content content-type="geo-json" specific-use="{&#34;type&#34;:&#34;Point&#34;,&#34;coordinates&#34;:[-85.490000,9.831333]}" id="NCID0EXVAE" xlink:type="simple">09°49.88'N, 85°29.40'W</named-content></named-content>, 30–32 m, R. Vargas, R/V Urraca, 16 July 2005; <abbrev xmlns:xlink="http://www.w3.org/1999/xlink" content-type="institution" xlink:title="Museo de Zoología, Universidad de Costa Rica" id="ABBRID0E3VAE" xlink:type="simple">MZUCR</abbrev> 0140 (URR 47), dry, off Esterillos, <named-content xmlns:xlink="http://www.w3.org/1999/xlink" content-type="dwc:verbatimCoordinates" xlink:type="simple"><named-content content-type="geo-json" specific-use="{&#34;type&#34;:&#34;Point&#34;,&#34;coordinates&#34;:[-84.472633,9.336867]}" id="NCID0EDWAE" xlink:type="simple">09°20.212'N, 84°28.358'W</named-content></named-content>–<named-content xmlns:xlink="http://www.w3.org/1999/xlink" content-type="dwc:verbatimCoordinates" xlink:type="simple"><named-content content-type="geo-json" specific-use="{&#34;type&#34;:&#34;Point&#34;,&#34;coordinates&#34;:[-84.471250,9.360167]}" id="NCID0ELWAE" xlink:type="simple">09°21.610'N, 84°28.275'W</named-content></named-content>, 51.7–53 m, R. Vargas, R/V Urraca, 17 July 2016; <named-content xmlns:xlink="http://www.w3.org/1999/xlink" content-type="dwc:institutional_code" xlink:type="simple">UCR</named-content> 2321 (URR 46), as the holotype.</p></tp:treatment-sec><tp:treatment-sec sec-type="type locality" id="SECID0EUWAE"><title>Type locality.</title><p>
              <named-content xmlns:xlink="http://www.w3.org/1999/xlink" content-type="dwc:verbatimCoordinates" xlink:type="simple"><named-content content-type="geo-json" specific-use="{&#34;type&#34;:&#34;Point&#34;,&#34;coordinates&#34;:[-84.504000,9.349000]}" id="NCID0E4WAE" xlink:type="simple">09°20.940'N, 84°30.240'W</named-content></named-content> (off Esterillos, Puntarenas), 53 m in depth.</p></tp:treatment-sec><tp:treatment-sec sec-type="diagnosis" id="SECID0ECXAE"><title>Diagnosis.</title><p>Colonies spiny and delicate in appearance, fan-like or lateral. Branching irregular, mostly dichotomous, in one or two planes. Branches and branchlets thin, 1.5–2 mm in diameter, in some cases thinner, about 1 mm. Some branch pseudo-anastomosis present. Polyps mostly close together. Calyces shelf-like, prominent, up to 1.2 mm. Calyces not imbricate. Coenenchyme thin. Coenenchymal and calycular sclerites mostly leaf-like spindles up to 0.95 mm long. Anthocodial sclerites mostly irregular warty rods and thin torches, translucent or whitish. Colony colour whitish to pale yellow.</p></tp:treatment-sec><tp:treatment-sec sec-type="description" id="SECID0EHXAE"><title>Description.</title><p>The holotype is a 14.5 cm tall and 23 cm wide colony. A 15 mm long stem, 6 mm in diameter, subdivide in two main branches, 4–5 mm diameter and arise from an irregular, 15 mm diameter holdfast (Figure <xref ref-type="fig" rid="F1">1A</xref>). The branches are about the same diameter at the bottom of the colony 3–4 mm producing thinner branchlets 2–3 mm diameter up to the ends. Branching is irregular, mostly dichotomous, branches and branchlets project at angles 45°–75°and separated up to 25 mm. They spread in one plane in a fan-like colony. The branchlets are straight or curved inwards, some are anastomosed. Unbranched terminal ends are about 2 mm in diameter and up to 40 mm long. The axis is amber. The calyces are shelf-like, 1–1.2 <!--PageBreak-->mm long, giving a spiny appearance to the colony. They are close together, or only a few millimetres apart, 0.5–1.5 mm, and not imbricate (Figure <xref ref-type="fig" rid="F1">1B</xref>). Some branches are devoid of polyps, probably eaten by worms. Polyps are on the upper side of the <!--PageBreak-->elongated calyces. The calyx size and spacing vary from the larger branches to the thinner, being larger and acute, and closer placed at the branchlets and shorter, and distant at the main branches and almost absent at the stem. The coenenchyme is thin, composed of whitish and translucent sclerites, mostly of various kinds of spindles (Figure <xref ref-type="fig" rid="F2">2A–C</xref>). The coenenchyme and the calycular sclerites are mostly leaf-like spindles, 0.25–0.93 mm long, and 0.09–0.20 mm wide and spindles, 0.40–0.60 mm long and 0.06–0.10 wide (Figure <xref ref-type="fig" rid="F3">3A–C</xref>). The axial sheath is composed of spindles, 0.25–0.45 mm long and 0.04–0.07 mm wide (Figure <xref ref-type="fig" rid="F3">3D</xref>). The anthocodial sclerites are translucent irregular warty rods, thin torches, irregular short spindles, 0.05–0.2 mm long, and 0.01–0.05 mm wide (Figures <xref ref-type="fig" rid="F2">2D</xref>, <xref ref-type="fig" rid="F3">3D</xref>). The colony is whitish to pale yellow (Figure <xref ref-type="fig" rid="F1">1A–B</xref>).</p><fig id="F1" position="float" orientation="portrait"><label>Figure 1.</label><caption><p>
          <italic><tp:taxon-name><tp:taxon-name-part taxon-name-part-type="genus">Muricea</tp:taxon-name-part> <tp:taxon-name-part taxon-name-part-type="species">subtilis</tp:taxon-name-part></tp:taxon-name></italic> sp. n., <named-content xmlns:xlink="http://www.w3.org/1999/xlink" content-type="dwc:institutional_code" xlink:type="simple">UCR</named-content> 2322 (holotype). <bold>A</bold> Colony <bold>B</bold> Detail of branches.</p></caption><graphic xmlns:xlink="http://www.w3.org/1999/xlink" xlink:href="zookeys-629-001-g001.jpg" position="float" orientation="portrait" xlink:type="simple" id="oo_109757.jpg"/></fig><fig id="F2" position="float" orientation="portrait"><label>Figure 2.</label><caption><p>
          <italic><tp:taxon-name><tp:taxon-name-part taxon-name-part-type="genus">Muricea</tp:taxon-name-part> <tp:taxon-name-part taxon-name-part-type="species">subtilis</tp:taxon-name-part></tp:taxon-name></italic> sp. n., <named-content xmlns:xlink="http://www.w3.org/1999/xlink" content-type="dwc:institutional_code" xlink:type="simple">UCR</named-content> 2322 (holotype). <bold>A–C</bold> Coenenchymal sclerites <bold>D</bold> Anthocodial sclerites (optic micrographs).</p></caption><graphic xmlns:xlink="http://www.w3.org/1999/xlink" xlink:href="zookeys-629-001-g002.jpg" position="float" orientation="portrait" xlink:type="simple" id="oo_109758.jpg"/></fig><fig id="F3" position="float" orientation="portrait"><label>Figure 3.</label><caption><p>
          <italic><tp:taxon-name><tp:taxon-name-part taxon-name-part-type="genus">Muricea</tp:taxon-name-part> <tp:taxon-name-part taxon-name-part-type="species">subtilis</tp:taxon-name-part></tp:taxon-name></italic> sp. n., <named-content xmlns:xlink="http://www.w3.org/1999/xlink" content-type="dwc:institutional_code" xlink:type="simple">UCR</named-content> 2322. <bold>A–B</bold> Calycular and coenenchymal sclerites <bold>C</bold> Axial sheath <bold>D</bold> Anthocodial sclerites.</p></caption><graphic xmlns:xlink="http://www.w3.org/1999/xlink" xlink:href="zookeys-629-001-g003.jpg" position="float" orientation="portrait" xlink:type="simple" id="oo_109759.jpg"/></fig><p>The paratypes agree in all characters with the holotype; however, some colonies have thinner branchlets, about 1 mm in diameter, and the leaf-like spindles can reach 0.95 mm long.</p><!--PageBreak--></tp:treatment-sec><tp:treatment-sec sec-type="etymology" id="SECID0ES2AE"><title>Etymology.</title><p>The adjective <italic><tp:taxon-name><tp:taxon-name-part taxon-name-part-type="species">subtilis</tp:taxon-name-part></tp:taxon-name></italic> (L) meaning fine, thin, delicately slender, of a cutting edge, is used here, in allusion to the thin and spiny branches characteristic of the species. The term <italic><tp:taxon-name><tp:taxon-name-part taxon-name-part-type="species">subtilis</tp:taxon-name-part></tp:taxon-name></italic> in literature combines sharpness and acuteness that imply clarity which could also evoke the white colour of the colony.</p></tp:treatment-sec><tp:treatment-sec sec-type="habitat" id="SECID0EM3AE"><title>Habitat and distribution.</title><p>The species has been collected from muddy-sand bottoms, together with other octocoral species such as <italic><tp:taxon-name><tp:taxon-name-part taxon-name-part-type="genus">Muricea</tp:taxon-name-part> <tp:taxon-name-part taxon-name-part-type="species">fruticosa</tp:taxon-name-part></tp:taxon-name></italic> Verrill, 1869; <italic><tp:taxon-name><tp:taxon-name-part taxon-name-part-type="genus">Pacifigorgia</tp:taxon-name-part> <tp:taxon-name-part taxon-name-part-type="species">senta</tp:taxon-name-part></tp:taxon-name></italic> Breedy &amp; Guzman, 2003, and other invertebrates from 30 to 54 m deep. A few species of gorgonians were the dominant component of the catches; some specimens were attached to debris or shells that probably hold the colonies on the mud-sandy substrate. <italic><tp:taxon-name><tp:taxon-name-part taxon-name-part-type="genus">Muricea</tp:taxon-name-part> <tp:taxon-name-part taxon-name-part-type="species">subtilis</tp:taxon-name-part></tp:taxon-name></italic> sp. n. was collected along the outer part of Nicoya Gulf and central Pacific coast of Costa Rica.</p></tp:treatment-sec></tp:taxon-treatment>
